# Supplementary material for: Regular Aerobic Exercise Can Effectively Ameliorate the Skeletal Muscle and Mitochondrial Function Impairments Caused by bves Deficiency in Zebrafish
Source: Int J Mol Sci. 2026 Jun 20;27(12):5594. doi: 10.3390/ijms27125594 (PMC13300094; doi:10.3390/ijms27125594)
Supplement: Supplementary file 1 [file ijms-27-05594-s001.zip]

Archive with 18 entries (18 files):
- Supplementary File-Table S3.docx
- Figure 1.tif
- Figure 2.jpg
- Figure 3.tif
- Figure 4.tif
- Figure 5.tif
- Figure 6.tif
- Figure 7.tif
- Figure 8.tif
- Figure 9.tif
- Figure 10.tif
- Figure S1.tif
- Figure S2.tif
- Figure S3.tif
- Supplementary File S1-figures.docx
- Supplementary File S1-Original protein results.pdf
- Supplementary File-Table S1.docx
- Supplementary File-Table S2.docx
